# Supplementary material for: Likes and impulsivity: Investigating the relationship between actual smartphone use and delay discounting
Source: PLoS One. 2020 Nov 18;15(11):e0241383. doi: 10.1371/journal.pone.0241383 (PMC7673521; doi:10.1371/journal.pone.0241383)
Supplement: S1 Dataset — (XLSX) [file pone.0241383.s006.xlsx]

## Sheet: Master
Zeitstempel	Session	ID	PC	0. GNG % Omission	0. GNG % Commission	log	0. GNG Go RT (sec)	0. GNG NoGo RT (sec)	1. Facebook		1. Facebook Messenger		1. Whatsapp		1. Instagram		1. Snapchat		1. YouTube		1. anderen sozialen Medien		1. Spiele-Apps		1. Shopping-Apps		1. Usage score	Usage total	2. Facebook		2. Facebook Messenger		2. Whatsapp		2. Instagram		2. Snapchat		2. YouTube		2. anderen sozialen Medien		2. Posting score	3. Checking	3. Checking score	4. Notifications	4. Notifications score	5. MMM1
2019/02/12 12:02:32 PM MEZ	Pilot	1	3	0	31.4815		0.272741	0.280413	gar keine	0	gar keine	0	über 60 min.	4	über 60 min.	4	über 60 min.	4	30 bis 60 min.	3	unter 10 min.	1	unter 10 min.	1	10 bis 30 min.	2	2.11111		nie	0	nie	0	alle paar Monate	1	nie	0	alle paar Wochen	2	nie	0	nie	0	0.428571	1-2x pro Viertelstunde	5	nicht sofort, aber wenige Sekunden später	4	nie	1
2019/02/12 12:01:26 PM MEZ	Pilot	2	5	0.406504	12.963		0.242462	0.181908	unter 10 min.	1	gar keine	0	10 bis 30 min.	2	30 bis 60 min.	3	gar keine	0	unter 10 min.	1	gar keine	0	gar keine	0	gar keine	0	0.777778		alle paar Tage	3	alle paar Tage	3	täglich	4	täglich	4	nie	0	nie	0	nie	0	2	1-2x pro halbe Stunde	4	sofort	5	selten	2
2019/02/12 12:02:33 PM MEZ	Pilot	3	6	0.406504	5.55556		0.301868	0.217603	10 bis 30 min.	2	gar keine	0	30 bis 60 min.	3	gar keine	0	gar keine	0	10 bis 30 min.	2	10 bis 30 min.	2	gar keine	0	10 bis 30 min.	2	1.22222		nie	0	alle paar Wochen	2	täglich	4	nie	0	nie	0	nie	0	alle paar Wochen	2	1.14286	1-2x pro halbe Stunde	4	wenige Minuten später	3	nie	1
2019/02/12 12:03:31 PM MEZ	Pilot	4	9	0	5.55556		0.266866	0.240221	gar keine	0	gar keine	0	über 60 min.	4	gar keine	0	gar keine	0	10 bis 30 min.	2	gar keine	0	gar keine	0	gar keine	0	0.666667		nie	0	nie	0	täglich	4	nie	0	nie	0	nie	0	nie	0	0.571429	1-2x pro Viertelstunde	5	wenige Minuten später	3	nie	1
2019/02/12 12:01:28 PM MEZ	Pilot	5	10	0	5.55556		0.26922	0.223394	gar keine	0	gar keine	0	10 bis 30 min.	2	unter 10 min.	1	10 bis 30 min.	2	10 bis 30 min.	2	30 bis 60 min.	3	gar keine	0	unter 10 min.	1	1.22222		nie	0	nie	0	täglich	4	alle paar Tage	3	täglich	4	nie	0	nie	0	1.57143	1-2x pro halbe Stunde	4	nicht sofort, aber wenige Sekunden später	4	nie	1
2019/02/12 12:05:50 PM MEZ	Pilot	6	11						10 bis 30 min.	2	über 60 min.	4	30 bis 60 min.	3	über 60 min.	4	gar keine	0	30 bis 60 min.	3	unter 10 min.	1	gar keine	0	unter 10 min.	1	2		alle paar Wochen	2	täglich	4	täglich	4	täglich	4	nie	0	nie	0	nie	0	2	1-2x pro Viertelstunde	5	sofort	5	selten	2
2019/02/12 12:02:38 PM MEZ	Pilot	7	12	0.406504	5.55556		0.289713	0.190275	30 bis 60 min.	3	unter 10 min.	1	30 bis 60 min.	3	gar keine	0	gar keine	0	10 bis 30 min.	2	gar keine	0	gar keine	0	gar keine	0	1		nie	0	alle paar Tage	3	täglich	4	nie	0	nie	0	nie	0	nie	0	1	1-2x pro Stunde	3	wenige Minuten später	3	nie	1
2019/02/12 12:05:48 PM MEZ	Pilot	8	13	0	27.7778		0.252073	0.209047	30 bis 60 min.	3	10 bis 30 min.	2	30 bis 60 min.	3	über 60 min.	4	gar keine	0	unter 10 min.	1	gar keine	0	gar keine	0	30 bis 60 min.	3	1.77778		alle paar Monate	1	alle paar Monate	1	alle paar Wochen	2	alle paar Wochen	2	nie	0	nie	0	nie	0	0.857143	1-2x pro Viertelstunde	5	nicht sofort, aber wenige Sekunden später	4	nie	1
2019/03/01 11:12:47 AM MEZ	Session 1	16	1	0.813008	50	1.69897	0.224294	0.201749	30 bis 60 min.	3	gar keine	0	über 60 min.	4	über 60 min.	4	30 bis 60 min.	3	unter 10 min.	1	gar keine	0	über 60 min.	4	30 bis 60 min.	3	2.44444	22	nie	0	nie	0	täglich	4	täglich	4	täglich	4	nie	0	nie	0	1.71429	1-2x pro halbe Stunde	4	sofort	5	nie	1
2019/03/01 11:09:00 AM MEZ	Session 1	10	2	0	7.40741	0.869666	0.215035	0.171949	über 60 min.	4	gar keine	0	über 60 min.	4	über 60 min.	4	30 bis 60 min.	3	über 60 min.	4	10 bis 30 min.	2	unter 10 min.	1	unter 10 min.	1	2.55556	23	nie	0	nie	0	täglich	4	täglich	4	täglich	4	nie	0	nie	0	1.71429	1-2x pro halbe Stunde	4	sofort	5	selten	2
2019/03/01 11:10:43 AM MEZ	Session 1	12	3	0	12.963	1.1127	0.235573	0.217711	unter 10 min.	1	gar keine	0	30 bis 60 min.	3	30 bis 60 min.	3	unter 10 min.	1	30 bis 60 min.	3	gar keine	0	über 60 min.	4	unter 10 min.	1	1.77778	16	alle paar Monate	1	nie	0	täglich	4	alle paar Tage	3	alle paar Monate	1	nie	0	nie	0	1.28571	1-2x pro Stunde	3	wenige Minuten später	3	nie	1
2019/03/01 11:12:57 AM MEZ	Session 1	17	4	0	5.55556	0.744727	0.240163	0.201455	unter 10 min.	1	über 60 min.	4	gar keine	0	10 bis 30 min.	2	gar keine	0	über 60 min.	4	gar keine	0	10 bis 30 min.	2	gar keine	0	1.44444	13	nie	0	nie	0	nie	0	alle paar Tage	3	nie	0	nie	0	nie	0	0.428571	1-2x pro Stunde	3	wenige Minuten später	3	nie	1
2019/03/01 11:11:42 AM MEZ	Session 1	14	5	0.406504	9.25926	0.966576	0.235545	0.204597	gar keine	0	gar keine	0	über 60 min.	4	10 bis 30 min.	2	über 60 min.	4	gar keine	0	10 bis 30 min.	2	unter 10 min.	1	über 60 min.	4	1.88889	17	nie	0	alle paar Monate	1	täglich	4	alle paar Monate	1	täglich	4	nie	0	alle paar Wochen	2	1.71429	1-2x pro halbe Stunde	4	wenige Minuten später	3	nie	1
2019/03/01 11:10:51 AM MEZ	Session 1	13	6	0	3.7037	0.568636	0.254396	0.601282	unter 10 min.	1	unter 10 min.	1	30 bis 60 min.	3	gar keine	0	10 bis 30 min.	2	über 60 min.	4	gar keine	0	30 bis 60 min.	3	gar keine	0	1.55556	14	nie	0	alle paar Wochen	2	täglich	4	nie	0	alle paar Tage	3	alle paar Tage	3	nie	0	1.71429	1-2x pro halbe Stunde	4	wenige Minuten später	3	nie	1
2019/03/01 11:16:07 AM MEZ	Session 1	23	7	0.406504	1.85185	0.267606	0.280091	0.184509	10 bis 30 min.	2	unter 10 min.	1	10 bis 30 min.	2	gar keine	0	gar keine	0	über 60 min.	4	gar keine	0	gar keine	0	unter 10 min.	1	1.11111	10	nie	0	nie	0	nie	0	nie	0	nie	0	nie	0	nie	0	0	1-2x pro Stunde	3	sofort	5	nie	1
2019/03/01 11:15:21 AM MEZ	Session 1	19	8	0	11.1111	1.04576	0.237327	0.19843	gar keine	0	gar keine	0	30 bis 60 min.	3	gar keine	0	unter 10 min.	1	über 60 min.	4	über 60 min.	4	30 bis 60 min.	3	unter 10 min.	1	1.77778	16	nie	0	nie	0	täglich	4	nie	0	alle paar Monate	1	nie	0	nie	0	0.714286	1-2x pro halbe Stunde	4	sofort	5	nie	1
2019/03/01 11:12:27 AM MEZ	Session 1	15	9	0	16.6667	1.22185	0.267077	0.23454	30 bis 60 min.	3	10 bis 30 min.	2	10 bis 30 min.	2	30 bis 60 min.	3	gar keine	0	10 bis 30 min.	2	30 bis 60 min.	3	gar keine	0	10 bis 30 min.	2	1.88889	17	alle paar Monate	1	alle paar Monate	1	alle paar Monate	1	alle paar Wochen	2	nie	0	nie	0	nie	0	0.714286	1-2x pro Viertelstunde	5	nicht sofort, aber wenige Sekunden später	4	nie	1
2019/03/01 11:15:35 AM MEZ	Session 1	22	10	6.91057	35.1852	1.54636	0.200829	0.173733	gar keine	0	unter 10 min.	1	unter 10 min.	1	gar keine	0	gar keine	0	unter 10 min.	1	gar keine	0	unter 10 min.	1	gar keine	0	0.444444	4	nie	0	alle paar Tage	3	täglich	4	nie	0	nie	0	nie	0	nie	0	1	1-2x pro Stunde	3	wenige Minuten später	3	nie	1
2019/03/01 11:10:13 AM MEZ	Session 1	11	11	5.28455	46.2963	1.66555	0.229446	0.22663	gar keine	0	gar keine	0	30 bis 60 min.	3	über 60 min.	4	unter 10 min.	1	30 bis 60 min.	3	gar keine	0	über 60 min.	4	unter 10 min.	1	1.77778	16	nie	0	nie	0	nie	0	alle paar Tage	3	alle paar Monate	1	nie	0	nie	0	0.571429	1-2x pro Viertelstunde	5	wenige Minuten später	3	sehr oft	4
2019/03/01 11:14:20 AM MEZ	Session 1	18	12	0	7.40741	0.869666	0.251889	0.192867	10 bis 30 min.	2	gar keine	0	10 bis 30 min.	2	30 bis 60 min.	3	gar keine	0	30 bis 60 min.	3	10 bis 30 min.	2	gar keine	0	unter 10 min.	1	1.44444	13	alle paar Monate	1	alle paar Tage	3	täglich	4	alle paar Tage	3	nie	0	nie	0	alle paar Monate	1	1.71429	1-2x pro halbe Stunde	4	wenige Minuten später	3	nie	1
2019/03/01 11:15:32 AM MEZ	Session 1	21	13	0.406504	7.40741	0.869666	0.272754	0.263581	unter 10 min.	1	gar keine	0	gar keine	0	gar keine	0	gar keine	0	10 bis 30 min.	2	unter 10 min.	1	30 bis 60 min.	3	gar keine	0	0.777778	7	alle paar Wochen	2	nie	0	nie	0	nie	0	nie	0	nie	0	täglich	4	0.857143	1-2x pro halbe Stunde	4	wenige Minuten später	3	nie	1
2019/03/01 11:08:36 AM MEZ	Session 1	9	14	0.406504	5.55556	0.744727	0.225321	0.167709	30 bis 60 min.	3	gar keine	0	über 60 min.	4	10 bis 30 min.	2	10 bis 30 min.	2	über 60 min.	4	gar keine	0	30 bis 60 min.	3	gar keine	0	2	18	nie	0	nie	0	täglich	4	alle paar Tage	3	täglich	4	nie	0	nie	0	1.57143	1-2x pro Viertelstunde	5	wenige Minuten später	3	nie	1
2019/03/01 11:15:25 AM MEZ	Session 1	20	15	0.813008	14.8148	1.1707	0.288176	0.222238	gar keine	0	gar keine	0	unter 10 min.	1	unter 10 min.	1	gar keine	0	gar keine	0	über 60 min.	4	gar keine	0	10 bis 30 min.	2	0.888889	8	nie	0	nie	0	nie	0	alle paar Monate	1	nie	0	nie	0	alle paar Wochen	2	0.428571	1-2x pro halbe Stunde	4	wenige Minuten später	3	nie	1
2019/03/01 2:08:14 PM MEZ	Session 2	29	1	2.43902	33.3333	1.52288	0.258663	0.193793	gar keine	0	gar keine	0	30 bis 60 min.	3	über 60 min.	4	10 bis 30 min.	2	10 bis 30 min.	2	gar keine	0	über 60 min.	4	unter 10 min.	1	1.77778	16	nie	0	nie	0	täglich	4	täglich	4	täglich	4	nie	0	nie	0	1.71429	1-2x pro Viertelstunde	5	wenige Minuten später	3	nie	1
2019/03/01 2:08:37 PM MEZ	Session 2	30	2	0	16.6667	1.22185	0.306952	0.201124	gar keine	0	unter 10 min.	1	30 bis 60 min.	3	über 60 min.	4	30 bis 60 min.	3	unter 10 min.	1	unter 10 min.	1	gar keine	0	gar keine	0	1.44444	13	nie	0	alle paar Wochen	2	täglich	4	alle paar Monate	1	alle paar Wochen	2	nie	0	nie	0	1.28571	1-2x pro halbe Stunde	4	wenige Minuten später	3	nie	1
2019/03/01 2:09:38 PM MEZ	Session 2	31	3	0.406504	7.40741	0.869666	0.329163	0.184116	30 bis 60 min.	3	10 bis 30 min.	2	30 bis 60 min.	3	30 bis 60 min.	3	gar keine	0	über 60 min.	4	10 bis 30 min.	2	gar keine	0	30 bis 60 min.	3	2.22222	20	alle paar Wochen	2	nie	0	nie	0	alle paar Monate	1	nie	0	nie	0	nie	0	0.428571	1-2x pro Viertelstunde	5	nicht sofort, aber wenige Sekunden später	4	selten	2
2019/03/01 2:06:37 PM MEZ	Session 2	27	4	0.406504	27.7778	1.4437	0.231896	0.191348	10 bis 30 min.	2	unter 10 min.	1	30 bis 60 min.	3	gar keine	0	10 bis 30 min.	2	über 60 min.	4	über 60 min.	4	gar keine	0	gar keine	0	1.77778	16	nie	0	nie	0	nie	0	nie	0	alle paar Monate	1	nie	0	nie	0	0.142857	1-2x pro Viertelstunde	5	nicht sofort, aber wenige Sekunden später	4	nie	1
2019/03/01 2:14:07 PM MEZ	Session 2	38	5	4.47154	57.4074	1.75897	0.210097	0.171221	gar keine	0	gar keine	0	10 bis 30 min.	2	30 bis 60 min.	3	gar keine	0	unter 10 min.	1	unter 10 min.	1	10 bis 30 min.	2	unter 10 min.	1	1.11111	10	nie	0	nie	0	täglich	4	alle paar Wochen	2	nie	0	nie	0	alle paar Monate	1	1	1-2x pro halbe Stunde	4	nicht sofort, aber wenige Sekunden später	4	nie	1
2019/03/01 2:09:45 PM MEZ	Session 2	35	6	0	27.7778	1.4437	0.223166	0.196445	10 bis 30 min.	2	gar keine	0	über 60 min.	4	gar keine	0	gar keine	0	über 60 min.	4	unter 10 min.	1	gar keine	0	gar keine	0	1.22222	11	nie	0	nie	0	täglich	4	nie	0	nie	0	nie	0	nie	0	0.571429	1-2x pro halbe Stunde	4	nicht sofort, aber wenige Sekunden später	4	nie	1
2019/03/01 2:09:39 PM MEZ	Session 2	32	7	2.84553	68.5185	1.83581	0.194854	0.161771	unter 10 min.	1	gar keine	0	10 bis 30 min.	2	30 bis 60 min.	3	gar keine	0	30 bis 60 min.	3	30 bis 60 min.	3	30 bis 60 min.	3	gar keine	0	1.66667	15	alle paar Monate	1	alle paar Monate	1	täglich	4	alle paar Wochen	2	nie	0	nie	0	täglich	4	1.71429	1-2x pro Viertelstunde	5	wenige Minuten später	3	selten	2
2019/03/01 2:06:23 PM MEZ	Session 2	25	8	0	5.55556	0.744727	0.242658	0.184218	unter 10 min.	1	gar keine	0	10 bis 30 min.	2	gar keine	0	gar keine	0	gar keine	0	gar keine	0	gar keine	0	unter 10 min.	1	0.444444	4	nie	0	alle paar Monate	1	täglich	4	nie	0	nie	0	nie	0	nie	0	0.714286	1-2x pro Stunde	3	wenige Minuten später	3	nie	1
2019/03/01 2:16:08 PM MEZ	Session 2	39	9	12.6016	61.1111	1.78612	0.152668	0.133816	unter 10 min.	1	unter 10 min.	1	unter 10 min.	1	10 bis 30 min.	2	gar keine	0	10 bis 30 min.	2	10 bis 30 min.	2	unter 10 min.	1	gar keine	0	1.11111	10	nie	0	alle paar Monate	1	täglich	4	täglich	4	nie	0	alle paar Monate	1	täglich	4	2	1-2x pro halbe Stunde	4	wenige Minuten später	3	nie	1
2019/03/01 2:10:18 PM MEZ	Session 2	37	10	1.21951	11.1111	1.04576	0.207374	0.18997	gar keine	0	gar keine	0	unter 10 min.	1	unter 10 min.	1	gar keine	0	über 60 min.	4	30 bis 60 min.	3	30 bis 60 min.	3	unter 10 min.	1	1.44444	13	nie	0	nie	0	alle paar Tage	3	alle paar Monate	1	nie	0	nie	0	alle paar Wochen	2	0.857143	1-2x pro halbe Stunde	4	wenige Minuten später	3	nie	1
2019/03/01 2:09:51 PM MEZ	Session 2	36	11	0	12.963	1.1127	0.26429	0.279976	unter 10 min.	1	30 bis 60 min.	3	über 60 min.	4	gar keine	0	gar keine	0	30 bis 60 min.	3	30 bis 60 min.	3	10 bis 30 min.	2	gar keine	0	1.77778	16	nie	0	nie	0	nie	0	nie	0	nie	0	nie	0	nie	0	0	1-2 pro Halbtag	2	wenige Minuten später	3	selten	2
2019/03/01 2:06:31 PM MEZ	Session 2	26	12	1.21951	1.85185	0.267606	0.275085	0.702083	unter 10 min.	1	unter 10 min.	1	10 bis 30 min.	2	10 bis 30 min.	2	gar keine	0	gar keine	0	unter 10 min.	1	gar keine	0	gar keine	0	0.777778	7	alle paar Wochen	2	alle paar Monate	1	täglich	4	alle paar Tage	3	nie	0	nie	0	nie	0	1.42857	1-2x pro halbe Stunde	4	wenige Minuten später	3	nie	1
2019/03/01 2:09:41 PM MEZ	Session 2	34	13	0.406504	27.7778	1.4437	0.238567	0.177743	gar keine	0	gar keine	0	10 bis 30 min.	2	gar keine	0	gar keine	0	30 bis 60 min.	3	gar keine	0	unter 10 min.	1	gar keine	0	0.666667	6	nie	0	nie	0	täglich	4	nie	0	nie	0	alle paar Monate	1	nie	0	0.714286	1-2x pro Stunde	3	wenige Minuten später	3	nie	1
2019/03/01 2:07:45 PM MEZ	Session 2	28	14	0	16.6667	1.22185	0.244589	0.205078	gar keine	0	gar keine	0	über 60 min.	4	30 bis 60 min.	3	10 bis 30 min.	2	über 60 min.	4	10 bis 30 min.	2	unter 10 min.	1	unter 10 min.	1	1.88889	17	nie	0	nie	0	alle paar Wochen	2	alle paar Tage	3	alle paar Monate	1	nie	0	nie	0	0.857143	1-2x pro halbe Stunde	4	wenige Minuten später	3	nie	1
2019/03/01 2:09:39 PM MEZ	Session 2	33	15	0.406504	16.6667	1.22185	0.254148	0.218235	30 bis 60 min.	3	unter 10 min.	1	über 60 min.	4	über 60 min.	4	unter 10 min.	1	über 60 min.	4	unter 10 min.	1	10 bis 30 min.	2	30 bis 60 min.	3	2.55556	23	alle paar Monate	1	alle paar Monate	1	täglich	4	alle paar Monate	1	alle paar Monate	1	nie	0	nie	0	1.14286	1-2x pro Viertelstunde	5	wenige Minuten später	3	nie	1
2019/03/01 2:05:42 PM MEZ	Session 2	24	16	0	14.8148	1.1707	0.232197	0.209693	10 bis 30 min.	2	unter 10 min.	1	30 bis 60 min.	3	10 bis 30 min.	2	unter 10 min.	1	unter 10 min.	1	unter 10 min.	1	gar keine	0	10 bis 30 min.	2	1.44444	13	alle paar Wochen	2	alle paar Monate	1	täglich	4	alle paar Wochen	2	alle paar Tage	3	alle paar Tage	3	nie	0	2.14286	1-2x pro Viertelstunde	5	nicht sofort, aber wenige Sekunden später	4	nie	1
2019/03/18 9:42:18 AM MEZ	Session 3	46	1	0	12.963	1.1127	0.267917	0.230143	10 bis 30 min.	2	10 bis 30 min.	2	über 60 min.	4	über 60 min.	4	30 bis 60 min.	3	über 60 min.	4	über 60 min.	4	über 60 min.	4	10 bis 30 min.	2	3.22222	29	alle paar Monate	1	alle paar Monate	1	täglich	4	alle paar Wochen	2	täglich	4	nie	0	nie	0	1.71429	1-2x pro halbe Stunde	4	nicht sofort, aber wenige Sekunden später	4	nie	1
2019/03/18 9:45:01 AM MEZ	Session 3	54	2	0	3.7037	0.568636	0.318492	0.326017	unter 10 min.	1	unter 10 min.	1	30 bis 60 min.	3	10 bis 30 min.	2	gar keine	0	10 bis 30 min.	2	unter 10 min.	1	10 bis 30 min.	2	gar keine	0	1.33333	12	alle paar Monate	1	alle paar Wochen	2	täglich	4	alle paar Monate	1	nie	0	nie	0	nie	0	1.14286	1-2x pro Stunde	3	nicht sofort, aber wenige Sekunden später	4	oft	3
2019/03/18 9:44:46 AM MEZ	Session 3	52	3	0	9.25926	0.966576	0.242554	0.221335	gar keine	0	gar keine	0	über 60 min.	4	über 60 min.	4	gar keine	0	10 bis 30 min.	2	gar keine	0	gar keine	0	unter 10 min.	1	1.22222	11	nie	0	nie	0	täglich	4	alle paar Tage	3	nie	0	nie	0	nie	0	1	1-2x pro halbe Stunde	4	wenige Minuten später	3	nie	1
2019/03/18 9:45:56 AM MEZ	Session 3	55	4	0	5.55556	0.744727	0.330925	0.290366	gar keine	0	unter 10 min.	1	10 bis 30 min.	2	30 bis 60 min.	3	10 bis 30 min.	2	10 bis 30 min.	2	unter 10 min.	1	gar keine	0	gar keine	0	1.22222	11	nie	0	alle paar Monate	1	täglich	4	täglich	4	alle paar Tage	3	nie	0	nie	0	1.71429	1-2x pro halbe Stunde	4	Stunden später	2	nie	1
2019/03/18 9:44:21 AM MEZ	Session 3	51	5	0	16.6667	1.22185	0.234644	0.211163	gar keine	0	gar keine	0	30 bis 60 min.	3	über 60 min.	4	10 bis 30 min.	2	über 60 min.	4	gar keine	0	gar keine	0	10 bis 30 min.	2	1.66667	15	nie	0	nie	0	alle paar Monate	1	alle paar Monate	1	alle paar Monate	1	nie	0	nie	0	0.428571	1-2x pro Stunde	3	wenige Minuten später	3	nie	1
2019/03/18 9:39:40 AM MEZ	Session 3	42	6	0.406504	3.7037	0.568636	0.248839	0.234065	10 bis 30 min.	2	gar keine	0	über 60 min.	4	unter 10 min.	1	gar keine	0	unter 10 min.	1	gar keine	0	gar keine	0	gar keine	0	0.888889	8	alle paar Wochen	2	nie	0	täglich	4	nie	0	nie	0	nie	0	nie	0	0.857143	1-2x pro halbe Stunde	4	wenige Minuten später	3	nie	1
2019/03/18 9:39:43 AM MEZ	Session 3	43	7	0	16.6667	1.22185	0.253524	0.214529	gar keine	0	gar keine	0	über 60 min.	4	10 bis 30 min.	2	unter 10 min.	1	gar keine	0	10 bis 30 min.	2	gar keine	0	gar keine	0	1	9	nie	0	alle paar Wochen	2	täglich	4	täglich	4	täglich	4	nie	0	alle paar Tage	3	2.42857	1-2x pro Stunde	3	wenige Minuten später	3	nie	1
2019/03/18 9:44:59 AM MEZ	Session 3	53	8	0	1.85185	0.267606	0.264331	0.202139	30 bis 60 min.	3	gar keine	0	10 bis 30 min.	2	gar keine	0	gar keine	0	10 bis 30 min.	2	unter 10 min.	1	gar keine	0	gar keine	0	0.888889	8	alle paar Wochen	2	alle paar Wochen	2	täglich	4	nie	0	nie	0	nie	0	alle paar Wochen	2	1.42857	1-2x pro Stunde	3	sofort	5	nie	1
2019/03/18 9:42:19 AM MEZ	Session 3	47	9	0	7.40741	0.869666	0.249324	0.197298	unter 10 min.	1	gar keine	0	30 bis 60 min.	3	10 bis 30 min.	2	unter 10 min.	1	30 bis 60 min.	3	gar keine	0	10 bis 30 min.	2	gar keine	0	1.33333	12	nie	0	nie	0	täglich	4	alle paar Wochen	2	alle paar Monate	1	nie	0	nie	0	1	1-2x pro Stunde	3	Stunden später	2	nie	1
2019/03/18 9:42:17 AM MEZ	Session 3	45	10	8.94309	59.2593	1.77276	0.231151	0.197917	unter 10 min.	1	unter 10 min.	1	30 bis 60 min.	3	unter 10 min.	1	gar keine	0	gar keine	0	gar keine	0	gar keine	0	unter 10 min.	1	0.777778	7	nie	0	alle paar Tage	3	täglich	4	alle paar Tage	3	nie	0	nie	0	nie	0	1.42857	1-2x pro Stunde	3	wenige Minuten später	3	nie	1
2019/03/18 9:42:21 AM MEZ	Session 3	48	11	0	29.6296	1.47173	0.255579	0.230957	unter 10 min.	1	10 bis 30 min.	2	10 bis 30 min.	2	unter 10 min.	1	gar keine	0	über 60 min.	4	unter 10 min.	1	gar keine	0	gar keine	0	1.22222	11	alle paar Monate	1	täglich	4	täglich	4	nie	0	nie	0	nie	0	nie	0	1.28571	1-2x pro Stunde	3	sofort	5	nie	1
2019/03/18 9:43:20 AM MEZ	Session 3	50	12	0	24.0741	1.38155	0.247897	0.237788	unter 10 min.	1	gar keine	0	30 bis 60 min.	3	30 bis 60 min.	3	30 bis 60 min.	3	unter 10 min.	1	gar keine	0	gar keine	0	gar keine	0	1.22222	11	nie	0	nie	0	täglich	4	nie	0	täglich	4	nie	0	nie	0	1.14286	1-2x pro Stunde	3	nicht sofort, aber wenige Sekunden später	4	oft	3
2019/03/18 9:40:02 AM MEZ	Session 3	44	13	2.03252	38.8889	1.58983	0.2004	0.177061	unter 10 min.	1	gar keine	0	über 60 min.	4	10 bis 30 min.	2	10 bis 30 min.	2	30 bis 60 min.	3	unter 10 min.	1	unter 10 min.	1	unter 10 min.	1	1.66667	15	nie	0	nie	0	täglich	4	täglich	4	täglich	4	nie	0	nie	0	1.71429	1-2x pro Viertelstunde	5	wenige Minuten später	3	nie	1
2019/03/18 9:43:13 AM MEZ	Session 3	49	14	0	12.963	1.1127	0.235966	0.233388	10 bis 30 min.	2	10 bis 30 min.	2	30 bis 60 min.	3	gar keine	0	unter 10 min.	1	10 bis 30 min.	2	gar keine	0	gar keine	0	gar keine	0	1.11111	10	täglich	4	täglich	4	täglich	4	nie	0	alle paar Tage	3	nie	0	nie	0	2.14286	1-2x pro Stunde	3	wenige Minuten später	3	nie	1
2019/03/18 9:36:46 AM MEZ	Session 3	40	15	0.813008	12.963	1.1127	0.272377	0.218559	gar keine	0	gar keine	0	10 bis 30 min.	2	10 bis 30 min.	2	unter 10 min.	1	unter 10 min.	1	gar keine	0	unter 10 min.	1	unter 10 min.	1	0.888889	8	nie	0	nie	0	nie	0	nie	0	nie	0	nie	0	nie	0	0	1-2x pro Stunde	3	wenige Minuten später	3	nie	1
2019/03/18 9:38:10 AM MEZ	Session 3	41	16	0.813008	57.4074	1.75897	0.23439	0.186103	10 bis 30 min.	2	unter 10 min.	1	über 60 min.	4	30 bis 60 min.	3	gar keine	0	über 60 min.	4	gar keine	0	gar keine	0	gar keine	0	1.55556	14	alle paar Tage	3	nie	0	täglich	4	alle paar Tage	3	nie	0	nie	0	nie	0	1.42857	1-2x pro Viertelstunde	5	sofort	5	nie	1
2019/03/18 9:49:34 AM MEZ	Session 3	56	17	0	22.2222	1.34679	0.244744	0.218592	10 bis 30 min.	2	10 bis 30 min.	2	30 bis 60 min.	3	10 bis 30 min.	2	unter 10 min.	1	über 60 min.	4	30 bis 60 min.	3	gar keine	0	10 bis 30 min.	2	2.11111	19	alle paar Monate	1	nie	0	alle paar Tage	3	alle paar Monate	1	alle paar Monate	1	nie	0	nie	0	0.857143	1-2x pro Stunde	3	nicht sofort, aber wenige Sekunden später	4	nie	1
2019/03/18 11:07:34 AM MEZ	Session 4	62	1	0	14.8148	1.1707	0.21679	0.212311	gar keine	0	gar keine	0	über 60 min.	4	über 60 min.	4	10 bis 30 min.	2	10 bis 30 min.	2	10 bis 30 min.	2	30 bis 60 min.	3	10 bis 30 min.	2	2.11111	19	nie	0	nie	0	täglich	4	täglich	4	alle paar Tage	3	nie	0	nie	0	1.57143	1-2x pro Viertelstunde	5	nicht sofort, aber wenige Sekunden später	4	nie	1
2019/03/18 11:07:49 AM MEZ	Session 4	63	2	0	11.1111	1.04576	0.248451	0.162614	10 bis 30 min.	2	unter 10 min.	1	10 bis 30 min.	2	gar keine	0	gar keine	0	unter 10 min.	1	gar keine	0	gar keine	0	gar keine	0	0.666667	6	nie	0	nie	0	täglich	4	nie	0	nie	0	nie	0	nie	0	0.571429	1-2x pro halbe Stunde	4	wenige Minuten später	3	nie	1
2019/03/18 11:11:18 AM MEZ	Session 4	67	3	0	5.55556	0.744727	0.305831	0.229116	10 bis 30 min.	2	gar keine	0	über 60 min.	4	gar keine	0	gar keine	0	gar keine	0	gar keine	0	gar keine	0	gar keine	0	0.666667	6	alle paar Monate	1	nie	0	täglich	4	nie	0	nie	0	nie	0	nie	0	0.714286	1-2x pro Stunde	3	wenige Minuten später	3	nie	1
2019/03/18 11:05:45 AM MEZ	Session 4	59	4	0	22.2222	1.34679	0.287542	0.239271	unter 10 min.	1	unter 10 min.	1	10 bis 30 min.	2	über 60 min.	4	gar keine	0	unter 10 min.	1	unter 10 min.	1	gar keine	0	unter 10 min.	1	1.22222	11	alle paar Monate	1	alle paar Monate	1	täglich	4	täglich	4	nie	0	nie	0	nie	0	1.42857	1-2x pro Stunde	3	Stunden später	2	selten	2
2019/03/18 11:05:21 AM MEZ	Session 4	58	5	1.21951	46.2963	1.66555	0.198273	0.166439	10 bis 30 min.	2	gar keine	0	über 60 min.	4	über 60 min.	4	gar keine	0	unter 10 min.	1	unter 10 min.	1	über 60 min.	4	10 bis 30 min.	2	2	18	alle paar Tage	3	alle paar Wochen	2	täglich	4	täglich	4	alle paar Wochen	2	nie	0	nie	0	2.14286	1-2x pro Viertelstunde	5	sofort	5	selten	2
2019/03/18 11:12:36 AM MEZ	Session 4	68	6	0	3.7037	0.568636	0.233667	0.192551	unter 10 min.	1	gar keine	0	unter 10 min.	1	10 bis 30 min.	2	gar keine	0	über 60 min.	4	über 60 min.	4	10 bis 30 min.	2	unter 10 min.	1	1.66667	15	alle paar Monate	1	nie	0	alle paar Wochen	2	alle paar Monate	1	nie	0	nie	0	alle paar Wochen	2	0.857143	1-2x pro Stunde	3	wenige Minuten später	3	selten	2
2019/03/18 11:04:48 AM MEZ	Session 4	57	7	0	11.1111	1.04576	0.241062	0.190219	unter 10 min.	1	unter 10 min.	1	30 bis 60 min.	3	über 60 min.	4	unter 10 min.	1	10 bis 30 min.	2	gar keine	0	gar keine	0	gar keine	0	1.33333	12	nie	0	alle paar Wochen	2	täglich	4	alle paar Tage	3	alle paar Tage	3	nie	0	nie	0	1.71429	1-2x pro halbe Stunde	4	wenige Minuten später	3	nie	1
2019/03/18 11:08:00 AM MEZ	Session 4	64	8	0	31.4815	1.49806	0.225548	0.202648	unter 10 min.	1	unter 10 min.	1	über 60 min.	4	10 bis 30 min.	2	unter 10 min.	1	30 bis 60 min.	3	10 bis 30 min.	2	gar keine	0	gar keine	0	1.55556	14	nie	0	nie	0	täglich	4	alle paar Wochen	2	alle paar Tage	3	nie	0	nie	0	1.28571	1-2x pro halbe Stunde	4	wenige Minuten später	3	nie	1
2019/03/18 11:10:27 AM MEZ	Session 4	66	9	99.187	13.59	1.13322	0.768717	0.39367	30 bis 60 min.	3	10 bis 30 min.	2	30 bis 60 min.	3	über 60 min.	4	gar keine	0	30 bis 60 min.	3	unter 10 min.	1	gar keine	0	unter 10 min.	1	1.88889	17	alle paar Wochen	2	alle paar Tage	3	täglich	4	täglich	4	nie	0	nie	0	alle paar Wochen	2	2.14286	1-2x pro Stunde	3	wenige Minuten später	3	nie	1
2019/03/18 11:08:13 AM MEZ	Session 4	65	10	0.813008	12.963	1.1127	0.221235	0.189726	gar keine	0	gar keine	0	10 bis 30 min.	2	über 60 min.	4	gar keine	0	über 60 min.	4	über 60 min.	4	10 bis 30 min.	2	gar keine	0	1.77778	16	nie	0	nie	0	täglich	4	alle paar Tage	3	nie	0	täglich	4	täglich	4	2.14286	1-2x pro Viertelstunde	5	sofort	5	selten	2
2019/03/18 11:06:25 AM MEZ	Session 4	60	11	0	24.0741	1.38155	0.214308	0.191017	unter 10 min.	1	unter 10 min.	1	10 bis 30 min.	2	über 60 min.	4	gar keine	0	über 60 min.	4	unter 10 min.	1	gar keine	0	gar keine	0	1.44444	13	nie	0	nie	0	täglich	4	täglich	4	nie	0	nie	0	nie	0	1.14286	1-2x pro Viertelstunde	5	nicht sofort, aber wenige Sekunden später	4	nie	1
2019/03/18 11:07:17 AM MEZ	Session 4	61	12	0	11.1111	1.04576	0.252434	0.234618	unter 10 min.	1	unter 10 min.	1	30 bis 60 min.	3	über 60 min.	4	gar keine	0	10 bis 30 min.	2	gar keine	0	10 bis 30 min.	2	gar keine	0	1.44444	13	alle paar Monate	1	alle paar Monate	1	alle paar Monate	1	alle paar Wochen	2	nie	0	nie	0	nie	0	0.714286	1-2x pro Viertelstunde	5	sofort	5	nie	1
2019/03/18 12:46:22 PM MEZ	Session 5	84	1	0	11.1111	1.04576	0.246908	0.218487	gar keine	0	gar keine	0	30 bis 60 min.	3	über 60 min.	4	30 bis 60 min.	3	über 60 min.	4	gar keine	0	10 bis 30 min.	2	gar keine	0	1.77778	16	nie	0	nie	0	täglich	4	täglich	4	täglich	4	nie	0	nie	0	1.71429	1-2x pro Viertelstunde	5	wenige Minuten später	3	oft	3
2019/03/18 12:41:58 PM MEZ	Session 5	75	2	0	18.5185	1.26761	0.225332	0.206539	gar keine	0	gar keine	0	10 bis 30 min.	2	30 bis 60 min.	3	unter 10 min.	1	über 60 min.	4	gar keine	0	unter 10 min.	1	unter 10 min.	1	1.33333	12	nie	0	nie	0	täglich	4	täglich	4	täglich	4	nie	0	nie	0	1.71429	1-2x pro Stunde	3	wenige Minuten später	3	nie	1
2019/03/18 12:47:57 PM MEZ	Session 5	85	3	0	11.1111	1.04576	0.228327	0.204203	10 bis 30 min.	2	unter 10 min.	1	30 bis 60 min.	3	gar keine	0	gar keine	0	10 bis 30 min.	2	unter 10 min.	1	gar keine	0	gar keine	0	1	9	alle paar Monate	1	täglich	4	täglich	4	nie	0	nie	0	alle paar Monate	1	nie	0	1.42857	1-2 pro Halbtag	2	Stunden später	2	nie	1
2019/03/18 12:41:39 PM MEZ	Session 5	73	4	0	33.3333	1.52288	0.232396	0.197178	10 bis 30 min.	2	unter 10 min.	1	30 bis 60 min.	3	30 bis 60 min.	3	gar keine	0	unter 10 min.	1	gar keine	0	gar keine	0	unter 10 min.	1	1.22222	11	alle paar Monate	1	alle paar Monate	1	täglich	4	alle paar Tage	3	nie	0	nie	0	nie	0	1.28571	1-2x pro halbe Stunde	4	nicht sofort, aber wenige Sekunden später	4	nie	1
2019/03/18 12:42:43 PM MEZ	Session 5	77	5	11.7886	33.3333	1.52288	0.199988	0.174721	gar keine	0	gar keine	0	30 bis 60 min.	3	über 60 min.	4	gar keine	0	30 bis 60 min.	3	gar keine	0	gar keine	0	gar keine	0	1.11111	10	nie	0	nie	0	täglich	4	täglich	4	nie	0	nie	0	nie	0	1.14286	1-2x pro halbe Stunde	4	wenige Minuten später	3	nie	1
2019/03/18 12:42:58 PM MEZ	Session 5	78	6	0	20.3704	1.309	0.277658	0.205486	10 bis 30 min.	2	10 bis 30 min.	2	unter 10 min.	1	unter 10 min.	1	gar keine	0	10 bis 30 min.	2	gar keine	0	gar keine	0	gar keine	0	0.888889	8	nie	0	täglich	4	täglich	4	alle paar Monate	1	nie	0	nie	0	nie	0	1.28571	1-2 pro Halbtag	2	nicht sofort, aber wenige Sekunden später	4	nie	1
2019/03/18 12:44:33 PM MEZ	Session 5	82	7	0	38.8889	1.58983	0.27406	0.237921	gar keine	0	gar keine	0	unter 10 min.	1	gar keine	0	gar keine	0	über 60 min.	4	30 bis 60 min.	3	gar keine	0	unter 10 min.	1	1	9	nie	0	nie	0	alle paar Tage	3	nie	0	nie	0	nie	0	täglich	4	1	1-2 pro Halbtag	2	wenige Minuten später	3	nie	1
2019/03/18 12:40:43 PM MEZ	Session 5	72	8	0	25.9259	1.41373	0.24065	0.188584	über 60 min.	4	gar keine	0	über 60 min.	4	über 60 min.	4	über 60 min.	4	über 60 min.	4	gar keine	0	gar keine	0	unter 10 min.	1	2.33333	21	nie	0	nie	0	nie	0	alle paar Tage	3	alle paar Wochen	2	nie	0	nie	0	0.714286	1-2x pro Viertelstunde	5	wenige Minuten später	3	nie	1
2019/03/18 12:39:07 PM MEZ	Session 5	69	9	15.8537	57.4074	1.75897	0.223504	0.203055	gar keine	0	gar keine	0	30 bis 60 min.	3	30 bis 60 min.	3	10 bis 30 min.	2	über 60 min.	4	unter 10 min.	1	gar keine	0	über 60 min.	4	1.88889	17	nie	0	nie	0	täglich	4	täglich	4	alle paar Tage	3	nie	0	nie	0	1.57143	1-2x pro Stunde	3	wenige Minuten später	3	nie	1
2019/03/18 12:43:32 PM MEZ	Session 5	79	10	0	20.3704	1.309	0.252721	0.216719	gar keine	0	gar keine	0	über 60 min.	4	über 60 min.	4	unter 10 min.	1	über 60 min.	4	gar keine	0	gar keine	0	gar keine	0	1.44444	13	nie	0	nie	0	täglich	4	täglich	4	alle paar Tage	3	nie	0	nie	0	1.57143	1-2x pro halbe Stunde	4	wenige Minuten später	3	nie	1
2019/03/18 12:39:44 PM MEZ	Session 5	70	11	0	5.55556	0.744727	0.235459	0.229589	30 bis 60 min.	3	unter 10 min.	1	über 60 min.	4	über 60 min.	4	unter 10 min.	1	über 60 min.	4	gar keine	0	gar keine	0	unter 10 min.	1	2	18	nie	0	nie	0	täglich	4	täglich	4	nie	0	nie	0	nie	0	1.14286	1-2x pro halbe Stunde	4	nicht sofort, aber wenige Sekunden später	4	selten	2
2019/03/18 12:40:02 PM MEZ	Session 5	71	12	3.25203	25.9259	1.41373	0.235935	0.17784	gar keine	0	gar keine	0	10 bis 30 min.	2	gar keine	0	gar keine	0	30 bis 60 min.	3	gar keine	0	gar keine	0	10 bis 30 min.	2	0.777778	7	nie	0	nie	0	nie	0	nie	0	nie	0	nie	0	nie	0	0	1-2x pro halbe Stunde	4	wenige Minuten später	3	nie	1
2019/03/18 12:45:00 PM MEZ	Session 5	83	13	0	1.85185	0.267606	0.227403	0.185012	unter 10 min.	1	gar keine	0	10 bis 30 min.	2	10 bis 30 min.	2	gar keine	0	über 60 min.	4	gar keine	0	gar keine	0	unter 10 min.	1	1.11111	10	nie	0	nie	0	täglich	4	alle paar Monate	1	nie	0	nie	0	nie	0	0.714286	1-2x pro Stunde	3	Stunden später	2	nie	1
2019/03/18 12:42:39 PM MEZ	Session 5	76	14	0	22.2222	1.34679	0.224366	0.176787	über 60 min.	4	unter 10 min.	1	unter 10 min.	1	gar keine	0	10 bis 30 min.	2	10 bis 30 min.	2	über 60 min.	4	10 bis 30 min.	2	10 bis 30 min.	2	2	18	nie	0	nie	0	nie	0	nie	0	alle paar Monate	1	nie	0	nie	0	0.142857	1-2x pro Viertelstunde	5	wenige Minuten später	3	nie	1
2019/03/18 12:41:46 PM MEZ	Session 5	74	15	0	27.7778	1.4437	0.212821	0.202911	10 bis 30 min.	2	unter 10 min.	1	10 bis 30 min.	2	10 bis 30 min.	2	gar keine	0	30 bis 60 min.	3	10 bis 30 min.	2	gar keine	0	gar keine	0	1.33333	12	nie	0	alle paar Tage	3	täglich	4	alle paar Wochen	2	nie	0	nie	0	nie	0	1.28571	1-2x pro halbe Stunde	4	wenige Minuten später	3	selten	2
2019/03/18 12:44:21 PM MEZ	Session 5	81	16	0.406504	14.8148	1.1707	0.271665	0.206347	10 bis 30 min.	2	unter 10 min.	1	über 60 min.	4	30 bis 60 min.	3	30 bis 60 min.	3	unter 10 min.	1	unter 10 min.	1	10 bis 30 min.	2	unter 10 min.	1	2	18	alle paar Monate	1	alle paar Tage	3	täglich	4	täglich	4	täglich	4	nie	0	nie	0	2.28571	1-2x pro halbe Stunde	4	wenige Minuten später	3	nie	1
2019/03/18 12:43:59 PM MEZ	Session 5	80	17	0	3.7037	0.568636	0.276536	0.243723	10 bis 30 min.	2	unter 10 min.	1	unter 10 min.	1	über 60 min.	4	gar keine	0	über 60 min.	4	über 60 min.	4	gar keine	0	gar keine	0	1.77778	16	nie	0	nie	0	alle paar Monate	1	täglich	4	nie	0	nie	0	alle paar Monate	1	0.857143	1-2x pro Stunde	3	wenige Minuten später	3	nie	1
2019/03/18 2:38:17 PM MEZ	Session 6	89	1		29	1.4624			gar keine	0	gar keine	0	30 bis 60 min.	3	30 bis 60 min.	3	10 bis 30 min.	2	über 60 min.	4	gar keine	0	gar keine	0	gar keine	0	1.33333	12	nie	0	nie	0	täglich	4	alle paar Wochen	2	alle paar Tage	3	nie	0	nie	0	1.28571	1-2x pro halbe Stunde	4	wenige Minuten später	3	nie	1
2019/03/18 2:48:15 PM MEZ	Session 6	100	2		5	0.69897			30 bis 60 min.	3	unter 10 min.	1	über 60 min.	4	unter 10 min.	1	gar keine	0	30 bis 60 min.	3	unter 10 min.	1	unter 10 min.	1	gar keine	0	1.55556	14	alle paar Monate	1	nie	0	alle paar Wochen	2	nie	0	nie	0	nie	0	nie	0	0.428571	1-2 pro Halbtag	2	wenige Minuten später	3	nie	1
2019/03/18 2:40:05 PM MEZ	Session 6	94	3		13	1.11394			über 60 min.	4	über 60 min.	4	über 60 min.	4	über 60 min.	4	gar keine	0	30 bis 60 min.	3	unter 10 min.	1	unter 10 min.	1	10 bis 30 min.	2	2.55556	23	alle paar Monate	1	nie	0	nie	0	nie	0	nie	0	nie	0	alle paar Monate	1	0.285714	1-2x pro Viertelstunde	5	sofort	5	nie	1
2019/03/18 2:37:44 PM MEZ	Session 6	87	4		23	1.36173			gar keine	0	gar keine	0	über 60 min.	4	gar keine	0	gar keine	0	über 60 min.	4	gar keine	0	gar keine	0	gar keine	0	0.888889	8	nie	0	nie	0	alle paar Monate	1	nie	0	nie	0	nie	0	nie	0	0.142857	1-2x pro Stunde	3	wenige Minuten später	3	nie	1
2019/03/18 2:38:58 PM MEZ	Session 6	92	5		30	1.47712			gar keine	0	gar keine	0	über 60 min.	4	über 60 min.	4	gar keine	0	gar keine	0	10 bis 30 min.	2	30 bis 60 min.	3	10 bis 30 min.	2	1.66667	15	nie	0	nie	0	täglich	4	alle paar Monate	1	nie	0	nie	0	alle paar Tage	3	1.14286	1-2x pro halbe Stunde	4	wenige Minuten später	3	nie	1
2019/03/18 2:40:00 PM MEZ	Session 6	93	6		34	1.53148			30 bis 60 min.	3	gar keine	0	10 bis 30 min.	2	30 bis 60 min.	3	gar keine	0	30 bis 60 min.	3	gar keine	0	gar keine	0	gar keine	0	1.22222	11	alle paar Monate	1	alle paar Monate	1	täglich	4	alle paar Tage	3	nie	0	nie	0	nie	0	1.28571	1-2x pro Viertelstunde	5	sofort	5	nie	1
2019/03/18 2:38:42 PM MEZ	Session 6	90	7		36	1.5563			unter 10 min.	1	gar keine	0	10 bis 30 min.	2	10 bis 30 min.	2	gar keine	0	unter 10 min.	1	gar keine	0	gar keine	0	gar keine	0	0.666667	6	nie	0	nie	0	täglich	4	alle paar Wochen	2	alle paar Monate	1	nie	0	nie	0	1	1-2x pro halbe Stunde	4	Stunden später	2	nie	1
2019/03/18 2:40:41 PM MEZ	Session 6	96	8		0				30 bis 60 min.	3	gar keine	0	über 60 min.	4	gar keine	0	10 bis 30 min.	2	30 bis 60 min.	3	gar keine	0	unter 10 min.	1	gar keine	0	1.44444	13	nie	0	alle paar Monate	1	täglich	4	nie	0	täglich	4	nie	0	nie	0	1.28571	1-2x pro Viertelstunde	5	wenige Minuten später	3	selten	2
2019/03/18 2:40:32 PM MEZ	Session 6	95	9		12	1.07918			gar keine	0	gar keine	0	30 bis 60 min.	3	10 bis 30 min.	2	gar keine	0	10 bis 30 min.	2	gar keine	0	gar keine	0	gar keine	0	0.777778	7	nie	0	nie	0	täglich	4	alle paar Wochen	2	alle paar Monate	1	nie	0	nie	0	1	1-2x pro halbe Stunde	4	wenige Minuten später	3	nie	1
2019/03/18 2:45:01 PM MEZ	Session 6	99	10		23	1.36173			unter 10 min.	1	unter 10 min.	1	10 bis 30 min.	2	10 bis 30 min.	2	gar keine	0	30 bis 60 min.	3	gar keine	0	gar keine	0	gar keine	0	1	9	alle paar Tage	3	alle paar Tage	3	täglich	4	alle paar Tage	3	nie	0	nie	0	nie	0	1.85714	1-2x pro Stunde	3	wenige Minuten später	3	selten	2
2019/03/18 2:38:05 PM MEZ	Session 6	88	11		1	0			30 bis 60 min.	3	10 bis 30 min.	2	über 60 min.	4	unter 10 min.	1	unter 10 min.	1	über 60 min.	4	10 bis 30 min.	2	gar keine	0	gar keine	0	1.88889	17	alle paar Wochen	2	alle paar Tage	3	täglich	4	nie	0	alle paar Monate	1	nie	0	nie	0	1.42857	1-2x pro Stunde	3	wenige Minuten später	3	oft	3
2019/03/18 2:35:21 PM MEZ	Session 6	86	12		1	0			gar keine	0	gar keine	0	10 bis 30 min.	2	10 bis 30 min.	2	unter 10 min.	1	gar keine	0	gar keine	0	gar keine	0	gar keine	0	0.555556	5	nie	0	nie	0	täglich	4	alle paar Monate	1	alle paar Tage	3	nie	0	nie	0	1.14286	1-2x pro halbe Stunde	4	wenige Minuten später	3	nie	1
2019/03/18 2:38:53 PM MEZ	Session 6	91	13		10	1			unter 10 min.	1	unter 10 min.	1	über 60 min.	4	über 60 min.	4	gar keine	0	über 60 min.	4	gar keine	0	10 bis 30 min.	2	gar keine	0	1.77778	16	nie	0	alle paar Wochen	2	täglich	4	täglich	4	nie	0	alle paar Monate	1	nie	0	1.57143	1-2x pro halbe Stunde	4	nicht sofort, aber wenige Sekunden später	4	nie	1
2019/03/18 2:42:29 PM MEZ	Session 6	97	14		2	0.30103			gar keine	0	gar keine	0	über 60 min.	4	über 60 min.	4	gar keine	0	über 60 min.	4	über 60 min.	4	30 bis 60 min.	3	unter 10 min.	1	2.22222	20	nie	0	nie	0	nie	0	täglich	4	nie	0	nie	0	nie	0	0.571429	1-2x pro Viertelstunde	5	wenige Minuten später	3	selten	2
2019/03/18 2:43:09 PM MEZ	Session 6	98	15		8	0.90309			10 bis 30 min.	2	gar keine	0	über 60 min.	4	gar keine	0	gar keine	0	10 bis 30 min.	2	gar keine	0	gar keine	0	gar keine	0	0.888889	8	nie	0	alle paar Monate	1	täglich	4	nie	0	nie	0	nie	0	nie	0	0.714286	1-2x pro Stunde	3	Stunden später	2	nie	1
2019/03/26 3:39:06 PM MEZ	Session 7	118	1	0	27.7778	1.4437	0.263366	0.262768	über 60 min.	4	10 bis 30 min.	2	30 bis 60 min.	3	über 60 min.	4	unter 10 min.	1	über 60 min.	4	30 bis 60 min.	3	10 bis 30 min.	2	30 bis 60 min.	3	2.88889	26	alle paar Monate	1	alle paar Monate	1	nie	0	alle paar Tage	3	alle paar Monate	1	nie	0	nie	0	0.857143	1-2x pro Viertelstunde	5	nicht sofort, aber wenige Sekunden später	4	nie	1
2019/03/26 3:37:00 PM MEZ	Session 7	112	2	0	18.5185	1.26761	0.227873	0.18672	über 60 min.	4	über 60 min.	4	30 bis 60 min.	3	über 60 min.	4	gar keine	0	30 bis 60 min.	3	gar keine	0	gar keine	0	gar keine	0	2	18	alle paar Tage	3	täglich	4	täglich	4	täglich	4	nie	0	nie	0	nie	0	2.14286	1-2x pro Viertelstunde	5	nicht sofort, aber wenige Sekunden später	4	nie	1
2019/03/26 3:34:22 PM MEZ	Session 7	103	3	0	0		0.231681		über 60 min.	4	über 60 min.	4	unter 10 min.	1	über 60 min.	4	gar keine	0	30 bis 60 min.	3	über 60 min.	4	über 60 min.	4	unter 10 min.	1	2.77778	25	alle paar Monate	1	täglich	4	alle paar Tage	3	alle paar Monate	1	nie	0	nie	0	alle paar Tage	3	1.71429	1-2x pro Viertelstunde	5	nicht sofort, aber wenige Sekunden später	4	nie	1
2019/03/26 3:33:40 PM MEZ	Session 7	101	4	0	48.1481	1.68258	0.214093	0.195994	10 bis 30 min.	2	30 bis 60 min.	3	unter 10 min.	1	über 60 min.	4	unter 10 min.	1	über 60 min.	4	gar keine	0	gar keine	0	unter 10 min.	1	1.77778	16	alle paar Monate	1	täglich	4	täglich	4	alle paar Tage	3	alle paar Monate	1	nie	0	nie	0	1.85714	1-2x pro halbe Stunde	4	nicht sofort, aber wenige Sekunden später	4	selten	2
2019/03/26 3:35:20 PM MEZ	Session 7	104	5	0	35.1852	1.54636	0.209189	0.191331	über 60 min.	4	gar keine	0	30 bis 60 min.	3	über 60 min.	4	30 bis 60 min.	3	über 60 min.	4	30 bis 60 min.	3	gar keine	0	10 bis 30 min.	2	2.55556	23	nie	0	alle paar Wochen	2	täglich	4	täglich	4	täglich	4	nie	0	täglich	4	2.57143	1-2x pro halbe Stunde	4	nicht sofort, aber wenige Sekunden später	4	nie	1
2019/03/26 3:37:51 PM MEZ	Session 7	115	6	0	16.6667	1.22185	0.215543	0.186043	unter 10 min.	1	gar keine	0	über 60 min.	4	gar keine	0	gar keine	0	30 bis 60 min.	3	10 bis 30 min.	2	gar keine	0	gar keine	0	1.11111	10	nie	0	nie	0	nie	0	nie	0	nie	0	nie	0	nie	0	0	1-2x pro Stunde	3	wenige Minuten später	3	nie	1
2019/03/26 3:46:20 PM MEZ	Session 7	124	7	0	20.3704	1.309	0.3012	0.23037	10 bis 30 min.	2	unter 10 min.	1	10 bis 30 min.	2	unter 10 min.	1	gar keine	0	30 bis 60 min.	3	unter 10 min.	1	30 bis 60 min.	3	unter 10 min.	1	1.55556	14	alle paar Tage	3	alle paar Tage	3	täglich	4	alle paar Monate	1	nie	0	nie	0	täglich	4	2.14286	1-2x pro halbe Stunde	4	nicht sofort, aber wenige Sekunden später	4	nie	1
2019/03/26 3:36:46 PM MEZ	Session 7	111	8	0.406504	48.1481	1.68258	0.22706	0.193318	10 bis 30 min.	2	10 bis 30 min.	2	30 bis 60 min.	3	30 bis 60 min.	3	gar keine	0	unter 10 min.	1	gar keine	0	gar keine	0	gar keine	0	1.22222	11	alle paar Monate	1	alle paar Monate	1	täglich	4	alle paar Wochen	2	nie	0	nie	0	nie	0	1.14286	1-2x pro halbe Stunde	4	wenige Minuten später	3	oft	3
2019/03/26 3:43:49 PM MEZ	Session 7	123	9	4.87805	61.1111	1.78612	0.245905	0.196085	30 bis 60 min.	3	30 bis 60 min.	3	10 bis 30 min.	2	10 bis 30 min.	2	gar keine	0	10 bis 30 min.	2	gar keine	0	gar keine	0	gar keine	0	1.33333	12	alle paar Tage	3	täglich	4	täglich	4	alle paar Tage	3	nie	0	nie	0	nie	0	2	1-2x pro Stunde	3	wenige Minuten später	3	nie	1
2019/03/26 3:43:41 PM MEZ	Session 7	122	10	0	9.25926	0.966576	0.219297	0.181333	30 bis 60 min.	3	gar keine	0	über 60 min.	4	über 60 min.	4	10 bis 30 min.	2	30 bis 60 min.	3	gar keine	0	gar keine	0	unter 10 min.	1	1.88889	17	nie	0	alle paar Monate	1	täglich	4	täglich	4	täglich	4	nie	0	alle paar Monate	1	2	1-2x pro halbe Stunde	4	nicht sofort, aber wenige Sekunden später	4	nie	1
2019/03/26 3:43:26 PM MEZ	Session 7	121	11	0	12.963	1.1127	0.271999	0.221543	10 bis 30 min.	2	unter 10 min.	1	10 bis 30 min.	2	unter 10 min.	1	gar keine	0	30 bis 60 min.	3	unter 10 min.	1	gar keine	0	30 bis 60 min.	3	1.44444	13	nie	0	alle paar Monate	1	täglich	4	nie	0	nie	0	nie	0	nie	0	0.714286	1-2x pro halbe Stunde	4	wenige Minuten später	3	nie	1
2019/03/26 3:37:23 PM MEZ	Session 7	114	12	0	22.2222	1.34679	0.236781	0.206028	10 bis 30 min.	2	unter 10 min.	1	unter 10 min.	1	gar keine	0	gar keine	0	unter 10 min.	1	10 bis 30 min.	2	gar keine	0	gar keine	0	0.777778	7	nie	0	nie	0	täglich	4	nie	0	nie	0	nie	0	täglich	4	1.14286	1-2x pro Viertelstunde	5	sofort	5	nie	1
2019/03/26 3:33:48 PM MEZ	Session 7	102	13	0	42.5926	1.62933	0.216954	0.199512	gar keine	0	gar keine	0	über 60 min.	4	unter 10 min.	1	10 bis 30 min.	2	10 bis 30 min.	2	30 bis 60 min.	3	gar keine	0	10 bis 30 min.	2	1.55556	14	nie	0	nie	0	alle paar Wochen	2	nie	0	alle paar Wochen	2	nie	0	nie	0	0.571429	1-2x pro halbe Stunde	4	wenige Minuten später	3	nie	1
2019/03/26 3:35:43 PM MEZ	Session 7	106	14	0	22.2222	1.34679	0.238534	0.215463	30 bis 60 min.	3	30 bis 60 min.	3	30 bis 60 min.	3	über 60 min.	4	30 bis 60 min.	3	30 bis 60 min.	3	unter 10 min.	1	gar keine	0	unter 10 min.	1	2.33333	21	nie	0	nie	0	nie	0	alle paar Tage	3	täglich	4	nie	0	nie	0	1	1-2x pro Viertelstunde	5	sofort	5	nie	1
2019/03/26 3:39:36 PM MEZ	Session 7	119	15	0	9.25926	0.966576	0.264882	0.212115	unter 10 min.	1	unter 10 min.	1	10 bis 30 min.	2	gar keine	0	gar keine	0	30 bis 60 min.	3	10 bis 30 min.	2	gar keine	0	unter 10 min.	1	1.11111	10	alle paar Monate	1	nie	0	täglich	4	nie	0	nie	0	nie	0	alle paar Monate	1	0.857143	1-2x pro halbe Stunde	4	wenige Minuten später	3	selten	2
2019/03/26 3:37:09 PM MEZ	Session 7	113	16	3.65854	16.6667	1.22185	0.27185	0.232129	10 bis 30 min.	2	unter 10 min.	1	10 bis 30 min.	2	10 bis 30 min.	2	gar keine	0	10 bis 30 min.	2	unter 10 min.	1	gar keine	0	10 bis 30 min.	2	1.33333	12	alle paar Monate	1	alle paar Wochen	2	täglich	4	alle paar Monate	1	nie	0	alle paar Monate	1	alle paar Monate	1	1.42857	1-2x pro halbe Stunde	4	nicht sofort, aber wenige Sekunden später	4	nie	1
2019/03/26 3:35:51 PM MEZ	Session 7	108	17	2.84553	70.3704	1.84739	0.198295	0.168085	gar keine	0	gar keine	0	30 bis 60 min.	3	10 bis 30 min.	2	unter 10 min.	1	unter 10 min.	1	gar keine	0	gar keine	0	unter 10 min.	1	0.888889	8	nie	0	nie	0	täglich	4	alle paar Tage	3	alle paar Tage	3	nie	0	nie	0	1.42857	1-2x pro Stunde	3	wenige Minuten später	3	nie	1
2019/03/26 3:35:44 PM MEZ	Session 7	107	18	0.813008	27.7778	1.4437	0.257182	0.215141	30 bis 60 min.	3	gar keine	0	30 bis 60 min.	3	30 bis 60 min.	3	30 bis 60 min.	3	über 60 min.	4	30 bis 60 min.	3	gar keine	0	10 bis 30 min.	2	2.33333	21	alle paar Monate	1	nie	0	täglich	4	nie	0	täglich	4	nie	0	täglich	4	1.85714	1-2x pro Viertelstunde	5	sofort	5	nie	1
2019/03/26 3:39:46 PM MEZ	Session 7	120	19	0	18.5185	1.26761	0.241125	0.198905	10 bis 30 min.	2	unter 10 min.	1	10 bis 30 min.	2	30 bis 60 min.	3	gar keine	0	30 bis 60 min.	3	gar keine	0	gar keine	0	gar keine	0	1.22222	11	alle paar Monate	1	alle paar Wochen	2	täglich	4	täglich	4	nie	0	alle paar Wochen	2	nie	0	1.85714	1-2x pro Stunde	3	nicht sofort, aber wenige Sekunden später	4	selten	2
2019/03/26 3:38:31 PM MEZ	Session 7	117	20	0.406504	16.6667	1.22185	0.260686	0.233187	gar keine	0	gar keine	0	über 60 min.	4	über 60 min.	4	gar keine	0	unter 10 min.	1	gar keine	0	gar keine	0	10 bis 30 min.	2	1.22222	11	nie	0	nie	0	täglich	4	alle paar Tage	3	nie	0	nie	0	nie	0	1	1-2x pro halbe Stunde	4	wenige Minuten später	3	nie	1
2019/03/26 3:35:31 PM MEZ	Session 7	105	21	0.406504	14.8148	1.1707	0.233688	0.21011	gar keine	0	gar keine	0	unter 10 min.	1	gar keine	0	gar keine	0	gar keine	0	gar keine	0	gar keine	0	gar keine	0	0.111111	1	nie	0	nie	0	nie	0	nie	0	nie	0	nie	0	nie	0	0	1-2x pro Tag	5	Stunden später	2	nie	1
2019/03/26 3:36:10 PM MEZ	Session 7	109	22	0	31.4815	1.49806	0.215268	0.200491	unter 10 min.	1	gar keine	0	30 bis 60 min.	3	über 60 min.	4	10 bis 30 min.	2	30 bis 60 min.	3	10 bis 30 min.	2	über 60 min.	4	gar keine	0	2.11111	19	nie	0	nie	0	täglich	4	alle paar Monate	1	alle paar Tage	3	nie	0	nie	0	1.14286	1-2x pro Viertelstunde	5	nicht sofort, aber wenige Sekunden später	4	nie	1
2019/03/26 3:37:52 PM MEZ	Session 7	116	23	0	38.8889	1.58983	0.218742	0.212252	10 bis 30 min.	2	unter 10 min.	1	30 bis 60 min.	3	30 bis 60 min.	3	gar keine	0	unter 10 min.	1	unter 10 min.	1	gar keine	0	gar keine	0	1.22222	11	alle paar Monate	1	alle paar Wochen	2	täglich	4	alle paar Tage	3	nie	0	nie	0	nie	0	1.42857	1-2x pro Viertelstunde	5	wenige Minuten später	3	nie	1
2019/03/26 3:36:39 PM MEZ	Session 7	110	24	0	11.1111	1.04576	0.257161	0.215607	unter 10 min.	1	gar keine	0	über 60 min.	4	über 60 min.	4	gar keine	0	über 60 min.	4	10 bis 30 min.	2	gar keine	0	gar keine	0	1.66667	15	nie	0	nie	0	täglich	4	alle paar Wochen	2	nie	0	nie	0	alle paar Monate	1	1	1-2x pro Viertelstunde	5	wenige Minuten später	3	nie	1
[truncated: 167 more columns]
