# Supplementary material for: Likes and impulsivity: Investigating the relationship between actual smartphone use and delay discounting
Source: PLoS One. 2020 Nov 18;15(11):e0241383. doi: 10.1371/journal.pone.0241383 (PMC7673521; doi:10.1371/journal.pone.0241383)
Supplement: S2 Dataset — (XLSX) [file pone.0241383.s007.xlsx]

## Sheet: Summary
				Facebook				FB Messenger				Whatsapp				Instagram				Snapchat				Andere Messenger				Andere Social Media				Dating				YouTube				Browser				Spiele				Shopping
ID	Session	Arbeitsstation	Zeitspanne	h	min	FB average h	sum	h	min	FBM average h	sum	h	min	WA average h	sum	h	min	Insta average h	sum	h	min	Snap average h	sum	h	min	Mess average h	sum	h	min	SM average h	sum	h	min	Date average h	sum	h	min	YouTube average h	sum	h	min	Browser average h	sum	h	min	Game average h	sum	h	min
16	#1	1	5	2	48	0.56	168	0	0	0	0	1	45	0.35	105	1	43	0.343333	103	0	43	0.143333	43	0	0	0	0	0	0	0	0	0	0	0	0	0	0	0	0	2	51	0.57	171	5	152	1.50667	452	0	48
10	#1	2	10	6	53	0.688333	413	0	0	0	0	13	13	1.32167	793	3	57	0.395	237	0	0	0	0	1	34	0.156667	94	5	36	0.56	336	0	0	0	0	7	10	0.716667	430	2	0	0.2	120	1	8	0.113333	68	0	8
12	#1	3
17	#1	4	7	1.3	0	0.185714	78	9.2	0	1.31429	552	1.2	0	0.171429	72	3	0	0.428571	180	0	0	0	0	0	46	0.109524	46	0	0	0	0	0	0	0	0	1	0	0.142857	60	0	49	0.116667	49	0	0	0	0	0	0
14	#1	5	10	0	0	0	0	0	0	0	0	10	13	1.02167	613	0	33	0.055	33	1	21	0.135	81	2	37	0.261667	157	2	36	0.26	156	0	0	0	0	0	8	0.0133333	8	2	24	0.24	144	0	28	0.0466667	28	0	123
13	#1	6	10	0	0	0	0	0	10	0.0166667	10	12	42	1.27	762	0	0	0	0	3	48	0.38	228	0	0	0	0	0	0	0	0	0	0	0	0	0	0	0	0	3	37	0.361667	217	0	0	0	0	1	74
23	#1	7	10	0	0	0	0	0	0	0	0	2	40	0.266667	160	0	0	0	0	0	0	0	0	0	0	0	0	0	0	0	0	3	30	0.35	210	18	33	1.855	1113	14	27	1.445	867	0	0	0	0	0	30
19	#1	8	10	0	0	0	0	0	0	0	0	2	55	0.291667	175	0	0	0	0	0	0	0	0	0	0	0	0	0	0	0	0	0	0	0	0	5	6	0.51	306	8	31	0.851667	511	2	30	0.25	150	0	9
15	#1	9	7	2.6	0	0.371429	156	0	57	0.135714	57	4.1	0	0.585714	246	6.6	0	0.942857	396	0	0	0	0	14.6	0	2.08571	876	0	0	0	0	0	0	0	0	0	51	0.121429	51	0	15	0.0357143	15	0	0	0	0	2.2	29
22	#1	10	7	0	0	0	0	0	0	0	0	0	57	0.135714	57	0	0	0	0	0	0	0	0	0	3	0.00714286	3	0	0	0	0	0	0	0	0	0	0	0	0	7.9	0	1.12857	474	1.5	11	0.240476	101	0	11
11	#1	11	10	0	0	0	0	0	0	0	0	5	47	0.578333	347	10	22	1.03667	622	0	42	0.07	42	0	0	0	0	0	0	0	0	0	48	0.08	48	0	28	0.0466667	28	5	58	0.596667	358	0	47	0.0783333	47	0	11
18	#1	12	10	0	0	0	0	0	0	0	0	4	8	0.413333	248	8	20	0	0	0	0	0	0	0	0	0	0	3	44	0.373333	224	0	0	0	0	0	7	0.0116667	7	6	22	0.636667	382	0	0	0	0	1	36
21	#1	13
9	#1	14	9	0	0	0	0	0	0	0	0	6	16	0.696296	376	0	0	0	0	0	13	0.0240741	13	0	0	0	0	0	0	0	0	0	0	0	0	0	0	0	0	14	21	1.59444	861	3	68	0.459259	248	0	0
20	#1	15	1	0	0	0	0	0	0	0	0	0	0	0	0	0	0	0	0	0	0	0	0	2.1	0	2.1	126	0	55	0.916667	55	0	0	0	0	0	0	0	0	0	15	0.25	15	0	0	0	0	0	1
29	#2	1	10	0	0	0	0	0	0	0	0	14	38	1.46333	878	6	40	0.666667	400	2	17	0.228333	137	0	0	0	0	0	0	0	0	0	0	0	0	2	8	0.213333	128	5	50	0.583333	350	18	16	1.82667	1096	0	20
30	#2	2	7			0	0			0	0	1.7	0	0.242857	102	3.5		0.5	210	0	49	0.116667	49			0	0			0	0			0	0			0	0	0	57	0.135714	57			0	0
31	#2	3	10	0	0	0	0	0	37	0.0616667	37	1	29	0.148333	89	1	49	0.181667	109			0	0	19	92	2.05333	1232			0	0			0	0			0	0	6	28	0.646667	388			0	0	0	45
27	#2	4	7	1.5		0.214286	90			0	0	3.1		0.442857	186	0	24	0.0571429	24	1.1		0.157143	66			0	0	2.5	38	0.447619	188			0	0			0	0	4.4		0.628571	264	0	39	0.0928571	39
38	#2	5	10	1	2	0.103333	62		1	0.00166667	1	4	41	0.468333	281	9	46	0.976667	586			0	0			0	0			0	0			0	0	0	50	0.0833333	50	6	31	0.651667	391	5	9	0.515	309	0	7
35	#2	6	10	2	2	0.203333	122			0	0	4	23	0.438333	263			0	0			0	0	0	11	0.0183333	11			0	0			0	0			0	0	24	13	2.42167	1453			0	0
32	#2	7	10	0	0	0	0	0	3	0.005	3	3	44	0.373333	224	11	1	1.10167	661			0	0	2	106	0.376667	226			0	0			0	0	2	2	0.203333	122	2	16	0.226667	136	22	43	2.27167	1363
25	#2	8	10	0	0	0	0			0	0	5	19	0.531667	319			0	0			0	0			0	0			0	0			0	0			0	0	2	14	0.223333	134			0	0
39	#2	9	7	0	0	0	0			0	0	3.9		0.557143	234	4.8		0.685714	288			0	0	16.8		2.4	1008	1.5		0.214286	90			0	0			0	0	5.3		0.757143	318			0	0
37	#2	10	10	0	0	0	0			0	0	0	13	0.0216667	13	0	53	0.0883333	53			0	0	7	30	0.75	450	4	44	0.473333	284			0	0	21	39	2.165	1299	5	17	0.528333	317	10	118	1.19667	718		1
36	#2	11	10	0	0	0	0			0	0	11	34	1.15667	694	6	48	0.68	408		12	0.02	12			0	0			0	0			0	0			0	0		41	0.0683333	41	0	11	0.0183333	11
26	#2	12	10		38	0.0633333	38		1	0.00166667	1	3	54	0.39	234	2	57	0.295	177			0	0			0	0	1	50	0.183333	110			0	0			0	0	4	49	0.481667	289			0	0
34	#2	13	10	0	0	0	0			0	0	0	50	0.0833333	50			0	0			0	0		1	0.00166667	1			0	0			0	0		1	0.00166667	1	0	48	0.08	48		9	0.015	9
28	#2	14	10	0	0	0	0			0	0	4	12	0.42	252	12	23	1.23833	743	2		0.2	120			0	0			0	0			0	0	9	59	0.998333	599	15	11	1.51833	911	15	65	1.60833	965		52
33	#2	15	10	3	19	0.331667	199			0	0	6	11	0.618333	371	7	47	0.778333	467		8	0.0133333	8			0	0			0	0	4	32	0.453333	272		26	0.0433333	26	5	5	0.508333	305	2	3	0.205	123		8
24	#2	16	10	2	18	0.23	138	0	3	0.005	3	4	10	0.416667	250	1	3	0.105	63		17	0.0283333	17			0	0			0	0			0	0		43	0.0716667	43	3	40	0.366667	220		38	0.0633333	38		63
46	#3	1	10	0	21	0.035	21	0	13	0.0216667	13	1	17	0.128333	77	18	33	1.855	1113	0	20	0.0333333	20	3	28	0.346667	208	0	0	0	0	0	0	0	0	5	22	0.536667	322	13	56	1.39333	836	20	101	2.16833	1301	0	42
54	#3	2	10		18	0.03	18		4	0.00666667	4	25	49	2.58167	1549	2	53	0.288333	173			0	0	5	47	0.578333	347			0	0			0	0			0	0	1	41	0.168333	101	3	52	0.386667	232	0	35
52	#3	3	10	0	0	0	0			0	0	2	3	0.205	123	17	50	1.78333	1070			0	0		14	0.0233333	14			0	0			0	0	7	53	0.788333	473	1	25	0.141667	85			0	0		6
55	#3	4	10	0	0	0	0			0	0	11	26	1.14333	686	12	31	1.25167	751	2	23	0.238333	143		23	0.0383333	23			0	0			0	0			0	0	2	30	0.25	150			0	0
51	#3	5	7	0	0	0	0			0	0	3.6		0.514286	216	8.8		1.25714	528	1.2		0.171429	72		28	0.0666667	28			0	0			0	0		46	0.109524	46	1.1		0.157143	66			0	0		29
42	#3	6
43	#3	7	10	0	19	0.0316667	19			0	0	4.2		0.42	252	3.3		0.33	198		45	0.075	45		6	0.01	6	6.1		0.61	366			0	0			0	0		13	0.0216667	13			0	0		42
53	#3	8	10	4	4	0.406667	244	1	14	0.123333	74	15	42	1.57	942		8	0.0133333	8			0	0		25	0.0416667	25			0	0			0	0	2	3	0.205	123	4	2	0.403333	242			0	0
47	#3	9	10	0	7	0.0116667	7			0	0	8	58	0.896667	538	4	40	0.466667	280		3	0.005	3		3	0.005	3			0	0			0	0			0	0		53	0.0883333	53	1	53	0.188333	113	3	63
45	#3	10	10	0	9	0.015	9		4	0.00666667	4	10	29	1.04833	629	3	3	0.305	183			0	0			0	0		10	0.0166667	10			0	0			0	0	1	28	0.146667	88			0	0	5	19
48	#3	11
50	#3	12	10	2	42	0.27	162			0	0	4	28	0.446667	268	14	1	1.40167	841	2	12	0.22	132		15	0.025	15			0	0			0	0		11	0.0183333	11	3	41	0.368333	221			0	0		21
44	#3	13	10	0	44	0.0733333	44		1	0.00166667	1	3	38	0.363333	218		48	0.08	48		38	0.0633333	38		18	0.03	18		20	0.0333333	20			0	0	1	32	0.153333	92		42	0.07	42	2	6	0.21	126		2
49	#3	14	10			0	0		13	0.0216667	13	13	44	1.37333	824			0	0		45	0.075	45		5	0.00833333	5			0	0			0	0	3	9	0.315	189	3	39	0.365	219			0	0
40	#3	15	10			0	0			0	0	1	34	0.156667	94	7	39	0.765	459		14	0.0233333	14	1	8	0.113333	68			0	0			0	0	2	1	0.201667	121	11	45	1.175	705	16	109	1.78167	1069		25
41	#3	16
56	#3	17	1			0				0			38	0.633333	38			0				0				0				0				0		3	36	3.6	216		3	0.05	3			0
62	#4	1	10			0	0			0	0	5	15	0.525	315	2	56	0.293333	176	0		0	0			0	0	0	0	0	0	0	0	0	0	22	51	2.285	1371	20	82	2.13667	1282	10	9	1.015	609	0	4
63	#4	2	10			0	0		1	0.00166667	1	1	47	0.178333	107			0	0			0	0		31	0.0516667	31			0	0			0	0	2	13	0.221667	133	2	45	0.275	165			0	0
67	#4	3	10			0	0			0	0	5	31	0.551667	331			0	0			0	0		18	0.03	18			0	0			0	0			0	0	2	7	0.211667	127			0	0
59	#4	4	10			0	0		4	0.00666667	4	4	23	0.438333	263	11	36	1.16	696			0	0			0	0		19	0.0316667	19		22	0.0366667	22		11	0.0183333	11	1	23	0.138333	83			0	0		12
58	#4	5	10		22	0.0366667	22			0	0	6	48	0.68	408	8	41	0.868333	521		12	0.02	12			0	0			0	0			0	0		2	0.00333333	2	1	50	0.183333	110	7	37	0.761667	457		10
68	#4	6	7			0	0			0	0			0	0		7	0.0166667	7			0	0	2		0.285714	120	2.4		0.342857	144			0	0			0	0		59	0.140476	59	4.8	18	0.728571	306		4
57	#4	7	10		25	0.0416667	25		1	0.00166667	1	2	38	0.263333	158	10	9	1.015	609		36	0.06	36			0	0			0	0			0	0			0	0	1	2	0.103333	62	4	133	0.621667	373		12
64	#4	8	10	2	3	0.205	123		5	0.00833333	5	11	46	1.17667	706		22	0.0366667	22		58	0.0966667	58		2	0.00333333	2			0	0			0	0	11	30	1.15	690	10	41	1.06833	641			0	0	5	115
66	#4	9	10	8	41	0.868333	521		26	0.0433333	26	2	13	0.221667	133	13	26	1.34333	806			0	0		42	0.07	42			0	0			0	0			0	0	4	17	0.428333	257			0	0
65	#4	10	10			0	0			0	0	3	5	0.308333	185			0	0			0	0	1	9	0.115	69	20	10	2.01667	1210			0	0	5	54	0.59	354		33	0.055	33		21	0.035	21
60	#4	11	10	1		0.1	60		4	0.00666667	4	3	36	0.36	216	13	59	1.39833	839		9	0.015	9		5	0.00833333	5		4	0.00666667	4			0	0	14		1.4	840	2	19	0.231667	139		17	0.0283333	17		6
61	#4	12	10	6	26	0.643333	386		12	0.02	12	5	11	0.518333	311	16	55	1.69167	1015			0	0			0	0			0	0			0	0	2	30	0.25	150	1	57	0.195	117		70	0.116667	70		27
84	#5	1	7			0	0			0	0	8.3	0	1.18571	498	7.5	0	1.07143	450	1.4		0.2	84			0	0	0	0	0	0	0	0	0	0	5		0.714286	300		39	0.0928571	39			0	0	0
75	#5	2	10			0	0			0	0		49	0.0816667	49	6	38	0.663333	398			0	0			0	0		47	0.0783333	47			0	0	22	59	2.29833	1379	2	25	0.241667	145	1	38	0.163333	98		39
85	#5	3	10		1	0.00166667	1	2	18	0.23	138	16	26	1.64333	986			0	0			0	0		20	0.0333333	20			0	0			0	0	4	28	0.446667	268	2	20	0.233333	140			0	0
73	#5	4	7	2.7		0.385714	162			0	0	2.7		0.385714	162	8.1		1.15714	486			0	0			0	0		13	0.0309524	13			0	0			0	0		33	0.0785714	33			0	0		66
77	#5	5	10		3	0.005	3		2	0.00333333	2	3	14	0.323333	194	23	28	2.34667	1408			0	0			0	0			0	0		12	0.02	12			0	0	4	45	0.475	285			0	0		3
78	#5	6	10	3	54	0.39	234	2	58	0.296667	178	6	26	0.643333	386	3	53	0.388333	233			0	0		26	0.0433333	26			0	0			0	0	1	50	0.183333	110	4	11	0.418333	251			0	0
82	#5	7	10			0	0			0	0	1	21	0.135	81			0	0			0	0		44	0.0733333	44			0	0			0	0			0	0	16	38	1.66333	998			0	0		9
72	#5	8	10	2	5	0.208333	125			0	0	7	30	0.75	450	30	45	3.075	1845	1	42	0.17	102		1	0.00166667	1		6	0.01	6			0	0	7	17	0.728333	437	3	14	0.323333	194		4	0.00666667	4		7
69	#5	9	10			0	0			0	0	9	1	0.901667	541	10	29	1.04833	629	2	9	0.215	129		3	0.005	3			0	0			0	0	12	7	1.21167	727	10	44	1.07333	644			0	0		20
79	#5	10					0
70	#5	11	10	4	55	0.491667	295		33	0.055	33	6	30	0.65	390	5	29	0.548333	329		7	0.0116667	7			0	0			0	0			0	0	35	11	3.51833	2111	1	40	0.166667	100			0	0		1
71	#5	12					0
83	#5	13	10			0	0			0		10	37	1.06167	637	23	55	2.39167	1435		40	0.0666667	40		1	0.00166667	1			0	0			0	0			0		3	25	0.341667	205			0		1	63
76	#5	14	10	1	52	0.186667	112		6	0		4	6	0.41	246			0			41	0.0683333	41		4	0.00666667	4	3	25	0.341667	205			0	0			0		3	41	0.368333	221			0			1
74	#5	15	10	2	9	0.215	129			0		2	59	0.298333	179	3	8	0.313333	188		1	0.00166667	1	1	25	0.141667	85	1	34	0.156667	94	1	52	0.186667	112			0		1	2	0.103333	62		6	0.01	6
81	#5	16	9	1	48	0.2	108		5	0.00925926	5	13	58	1.55185	838	6	7	0.67963	367	2	24	0.266667	144		2	0.0037037	2			0				0	0		21	0.0388889	21	2	10	0.240741	130	2	49	0.312963	169		2
80	#5	17	10	2	40	0.266667	160		12	0.02	12	1	31	0.151667	91	17	13	1.72167	1033			0		5	10	0.516667	310			0				0		5	27	0.545	327		22	0.0366667	22			0
89	#6	1	10			0	0			0	0	12	2	1.20333	722	12	53	1.28833	773	2	25	0.241667	145		26	0.0433333	26	0	0	0	0	0	0	0	0			0	0	2	39	0.265	159			0	0	0
100	#6	2	10	8	30	0.85	510	7	29	0.748333	449	24	37	2.46167	1477		6	0.01	6			0	0		42	0.07	42		16	0.0266667	16			0	0	3	34	0.356667	214	2	107	0.378333	227			0	0		1
94	#6	3
87	#6	4
92	#6	5	10			0	0			0	0	2	44	0.273333	164	3	27	0.345	207		1	0.00166667	1	1	92	0.253333	152			0	0			0	0			0	0	6	51	0.685	411	6	72	0.72	432		40
93	#6	6	10	12	27	1.245	747			0	0	3	24	0.34	204	7	2	0.703333	422			0	0			0	0		26	0.0433333	26			0	0	8	41	0.868333	521	2	44	0.273333	164			0	0
90	#6	7	10			0	0			0	0	5	11	0.518333	311	5	33	0.555	333			0	0		12	0.02	12		10	0.0166667	10		50	0.0833333	50		11	0.0183333	11		35	0.0583333	35			0	0		25
96	#6	8	10	4	4	0.406667	244		2	0.00333333	2	18	36	1.86	1116			0	0	3	44	0.373333	224			0	0			0	0			0	0	12	14	1.22333	734	3		0.3	180	2	23	0.238333	143		1
95	#6	9	10			0	0			0	0	11	50	1.18333	710	4	55	0.491667	295		12	0.02	12		11	0.0183333	11		7	0.0116667	7			0	0	3	53	0.388333	233		40	0.0666667	40			0	0
99	#6	10	10	3	14	0.323333	194		11	0.0183333	11	5	8	0.513333	308	8	30	0.85	510		2	0.00333333	2		3	0.005	3			0	0			0	0	1	36	0.16	96	2	89	0.348333	209			0	0
88	#6	11	10	8	55	0.891667	535	2	26	0.243333	146	7	12	0.72	432		10	0.0166667	10		54	0.09	54		4	0.00666667	4	2	4	0.206667	124			0	0	4	40	0.466667	280	2	11	0.218333	131			0	0		1
86	#6	12	10			0	0			0	0	3	38	0.363333	218			0	0		27	0.045	27		11	0.0183333	11			0	0			0	0			0	0	2	54	0.29	174			0	0		3
91	#6	13	5		33	0.11	33		1	0.00333333	1	1	20	0.266667	80	2	46	0.553333	166		1	0.00333333	1		1	0.00333333	1			0	0			0	0	5	12	1.04	312		19	0.0633333	19		84	0.28	84		1
97	#6	14
98	#6	15	10	1	32	0.153333	92			0	0	6	36	0.66	396			0	0			0	0			0	0			0	0			0	0	1	5	0.108333	65	5	7	0.511667	307			0	0
118	#7	1	10	16	23	1.63833	983	5	51	0.585	351	3	49	0.381667	229	10	52	1.08667	652	0	25	0.0416667	25	0	9	0.015	9	0	10	0.0166667	10	0	0	0	0	36	56	3.69333	2216	5	31	0.551667	331	0	30	0.05	30	0	57
112	#7	2	7			0	0		11	0.0261905	11	2.6		0.371429	156	5.1		0.728571	306			0	0			0	0			0	0			0	0		25	0.0595238	25	7.3		1.04286	438			0	0		9
103	#7	3	10			0	0	10	20	1.03333	620		9	0.015	9	5	43	0.571667	343			0	0		1	0.00166667	1	15	40	1.56667	940			0	0	6	59	0.698333	419	12	59	1.29833	779	9	9	0.915	549		20
101	#7	4
104	#7	5	10	5	3	0.505	303		46	0.0766667	46		40	0.0666667	40		15	0.025	15		45	0.075	45	6	23	0.638333	383		2	0.00333333	2			0	0			0	0		36	0.06	36			0	0
115	#7	6	10			0	0			0	0	6	1	0.601667	361			0	0			0	0		12	0.02	12	2	86	0.343333	206			0	0		40	0.0666667	40	5	6	0.51	306			0	0		15
124	#7	7	10	1	48	0.18	108		14	0.0233333	14	5	53	0.588333	353		18	0.03	18			0	0		33	0.055	33	1	14	0.123333	74			0	0		45	0.075	45	2	30	0.25	150	2	41	0.268333	161		33
111	#7	8	8	3	41	0.460417	221		2	0.00416667	2	7	24	0.925	444	6		0.75	360			0	0			0	0	2	1	0.252083	121			0	0			0	0		6	0.0125	6			0	0
123	#7	9	10			0	0	4	6	0.41	246	7	53	0.788333	473	4	25	0.441667	265			0	0		15	0.025	15			0	0		10	0.0166667	10			0	0	10	13	1.02167	613		15	0.025	15
122	#7	10	2		36	0.3	36			0	0		50	0.416667	50	1		0.5	60		22	0.183333	22			0	0			0	0			0	0	1	35	0.791667	95		31	0.258333	31			0	0
121	#7	11	10	7	37	0.761667	457		1	0.00166667	1	7	11	0.718333	431			0	0			0	0		16	0.0266667	16		56	0.0933333	56			0	0	2	14	0.223333	134	5	17	0.528333	317			0	0	2	77
114	#7	12	10			0	0		15	0.025	15	2	16	0.226667	136			0	0			0	0	2	149	0.448333	269			0	0			0	0			0	0	8	45	0.875	525			0	0
102	#7	13	10			0	0			0	0	7	29	0.748333	449	1	14	0.123333	74		43	0.0716667	43			0	0			0	0			0	0	1	12	0.12	72	3	61	0.401667	241			0	0	5	114
106	#7	14	6		44	0.122222	44		32	0.0888889	32	4.9		0.816667	294	4.2		0.7	252	2		0.333333	120		14	0.0388889	14			0	0			0	0		45	0.125	45	1.8		0.3	108			0	0
119	#7	15	10		5	0.00833333	5	1	17	0.128333	77	3	21	0.335	201			0	0			0	0			0	0		9	0.015	9			0	0	4	34	0.456667	274	1	37	0.161667	97			0	0
113	#7	16
108	#7	17
107	#7	18
120	#7	19	10		31	0.0516667	31		1	0.00166667	1	2	50	0.283333	170	14	20	1.43333	860			0	0			0	0			0	0	1	39	0.165	99	11	38	1.16333	698	2	23	0.238333	143			0	0		4
117	#7	20	10			0	0			0	0	5	28	0.546667	328	4	32	0.453333	272			0	0			0	0			0	0			0	0		10	0.0166667	10	1	36	0.16	96			0	0		30
105	#7	21
109	#7	22	10		24	0.04	24			0	0	6	23	0.638333	383	9	21	0.935	561	1	8	0.113333	68			0	0		76	0.126667	76			0	0		1	0.00166667	1		54	0.09	54	19	159	2.165	1299
116	#7	23	1			0	0			0	0		8	0.133333	8	1.6		1.6	96			0	0			0	0			0	0			0	0			0	0		5	0.0833333	5			0	0
110	#7	24	10			0				0		4	11	0.418333	251	6	44	0.673333	404			0	0			0	0			0	0	27	47	2.77833	1667	20	33	2.055	1233	6	3	0.605	363			0	0		95
[truncated: 40 more columns]
